# Supplementary material for: Low-Molecular-Weight Fucoidan from Undaria pinnatifida Mitigates Salmonella-Induced Injury Through Gut Microbiota and Immune Regulation
Source: Foods. 2026 Jun 13;15(12):2135. doi: 10.3390/foods15122135 (PMC13298705; doi:10.3390/foods15122135)
Supplement: Supplementary file 1 [file foods-15-02135-s001.zip]

Archive with 1 entries (1 files):
- Supplementary data-0612.pdf
